# Supplementary material for: Multiparameter Evaluation of the Heterogeneity of Circulating Tumor Cells Using Integrated RNA In Situ Hybridization and Immunocytochemical Analysis
Source: Front Oncol. 2016 Nov 8;6:234. doi: 10.3389/fonc.2016.00234 (PMC5099140; doi:10.3389/fonc.2016.00234)
Supplement: Supplementary file 1 [file table_1.xlsx]

## Sheet: Table 1
Table S1 Patient Characteristics
Patient #	Age	Gender	Type of cancer	Location of mets *1	Stage *2	Molecular marker
1	53	F	Breast (TNBC)	liver, lung, bone	IV	HER2-
2	55	F	Breast (TNBC)	liver, lung, bone	IV	HER2-
3	59	F	Breast (TNBC)	liver, bone	IV	HER2-
4	61	F	Breast (ER+)	lymph nodes	IV	HER2+
5	63	F	Breast (Her2+/ER-)	none	II	HER2-
6	61	F	Breast (TNBC)	liver	IV	HER2-
7	56	F	Breast (ER+)	liver	IV	N/A
8	70	F	Breast	liver, bone, chestwall	IV	N/A
9	41	M	Lung (nonsmall cell)	lung, liver, bone	IV	EGFR+
10	69	M	Lung (small cell)	lung, liver, bone	IV	HER2+
11	47	M	Colorectal	liver	IV	N/A
12	44	F	Colorectal	liver	IV	HER2+
13	63	F	Ovarian	liver and lymph nodes	IV	N/A
14	66	F	Primary peritoneal adenocarcinoma	peritoneal mets	IV	HER2+
15	66	F	Primary peritoneal adenocarcinoma	peritoneal mets	IV	HER2+
16	68	M	Esophageal	lung, liver, lymph	IV	N/A
17	56	M	Oropharynx - Tonsil	N/A	T2N2bM0	HPV+
18	51	M	Oropharynx - Tonsil	N/A	T2N2bM0	HPV+
19	39	M	Oropharynx - Tonsil	N/A	T2N2aM0	HPV+
20	58	M	Oropharynx - Base of Tongue	N/A	T1N2bM0	HPV+
21	62	M	Oropharynx - Base of Tongue	N/A	T2N2aM0	HPV+
22	58	M	Oropharynx - Base of Tongue	N/A	cT3N2cM0	HPV+
*1 Head and Neck cancer patients are not generally scanned for mets.
*2 TNM staging system is used for Head and Neck cancer.
