# Supplementary material for: Multiparameter Evaluation of the Heterogeneity of Circulating Tumor Cells Using Integrated RNA In Situ Hybridization and Immunocytochemical Analysis
Source: Front Oncol. 2016 Nov 8;6:234. doi: 10.3389/fonc.2016.00234 (PMC5099140; doi:10.3389/fonc.2016.00234)
Supplement: Supplementary file 2 [file table_2.xlsx]

## Sheet: Sheet1
Table S2 Recipe of NSBS (Normal Serum Blocking Solution) (50ml)
Normal Goat Serum	1ml
Normal Donkey Serum	1ml
Bovine Serum Albumin	0.5g
10% Gelatin	0.5ml
Triton x-100	50ul
50% Tween 20	50ul
PBS	Fill to 50ml
