# Supplementary material for: Multiparameter Evaluation of the Heterogeneity of Circulating Tumor Cells Using Integrated RNA In Situ Hybridization and Immunocytochemical Analysis
Source: Front Oncol. 2016 Nov 8;6:234. doi: 10.3389/fonc.2016.00234 (PMC5099140; doi:10.3389/fonc.2016.00234)
Supplement: Supplementary file 3 [file table_3.xlsx]

## Sheet: Table 2
Table S3 Filter set and corresponding fluorescent dyes on Nikon microscopy system
Filter type	Excitation	Dichroic	Emission	Fluorescent Dye
Blue	377/50 BP	409 DC	447/60 BP	DAPI
Green	475/50 BP	506 DC	536/40 BP	AF488 or Type 4 in RNA ISH
Orange	535/50 BP	565 DC	572 LP	AF555 or Type 1 in RNA ISH
Far Red	620/60 BP	660 DC	700/75 BP	AF647 or Type 6 in RNA ISH
BP: Band Pass Filter; LP: Long Pass Filter
